# Supplementary material for: Metagenomic Next-Generation Sequencing Successfully Detects Pulmonary Infectious Pathogens in Children With Hematologic Malignancy
Source: Front Cell Infect Microbiol. 2022 Jun 28;12:899028. doi: 10.3389/fcimb.2022.899028 (PMC9273861; doi:10.3389/fcimb.2022.899028)
Supplement: Supplementary file 1 [file Table_1.xlsx]

## Sheet: Sheet1
Supplemental Table 1. Description of patients included in this study
Patient ID./sex/age	Original disease	Symptoms	Days from mNGS to onset of symptom	Respiratory support	Chest CT imaging	Conventional microbiological assays	BALF mNGS	Number of unique reads	Relative abundance(%)	mNGS based diagnosis	Seq type	Antibiotic coverage	Empiric treatment	Treatment after mNGS	Antibiotic adjustment	Clinical outcomes at 30 days	White blood cell (×109 /L)	Neutrophil (×109 /L)	Lymphocyte (×109 /L)	Platelet (×109 /L)	C-reactive protein (mg/L)	Procalcitonin (μg/L)
P 1/male/12	ALL	Right chest pain, cough, blood-stained sputum, fever	4	FM	RL high-density shadows and consolidation	Negative	Rhizopus oryzae	212	65.63	Fungal-viral co-infection	DNA+RNA	No	MOX, TEI, VORI	L-AmB, POSA, IFN-α	Yes	Relieved	0.4	0.18	0.12	52	158.79	0.55
							Human parainfluenza 3 virus	139	98.76
P 2/female/2	ALL	Fever, irritating cough, tachypnea, blood-stained sputum	3	NC	B/L high-density shadows and consolidation	Swear: fungal nonseptatehypha (90 degrees)	Rhizomucor pusillus*	6	78.85	Fungal-viral co-infection	DNA+RNA	No	IMI-CIS,VANC, VORI	L-AmB, POSA, IFN-α	Yes	Relieved	0.44	0.02	0.37	21	104.38	1.31
							Human metapneumovirus	433	81.95
P 3/male/6	ALL/ allo-HSCT	Cough	3	FM	B/L high-density shadows and consolidation	Negative	Pneumocystis jirovecii	257	32.46	Fungal infection	DNA+RNA	Completely covered	MER, TEI, VORI, SMZ-TMP	SMZ-TMP	Yes	Relieved	3.6	1.69	1.06	37	21.35	0.21
P 4/female/9	ALL	Fever, cough	9	FM	B/L ground-glass shadows and consolidation	Negative	Respiratory syncytial virus	868	89.28	Viral infection	DNA+RNA	No	IMI-CIS, TEI, VORI	IMI-CIS, IFN-α，IVIG	Yes	Relieved	0.17	0.03	0.03	25	159.72	8.4
P 5/male/11	AML/ allo-HSCT	Fever, cough	10	MV	B/L ground-glass and high-density shadows and consolidation	parainfluenza virus (IgM)	Human parainfluenza 3 virus	22561	98.64	Viral infection	DNA+RNA	No	CEP-SUL, VORI	ACV, RIBV, IVIG	Yes	Died (of heart failure)	1.99	0.86	0.91	3	8.7	0.135
P 6/male/7	AA/ allo-HSCT	Cough, expectoration	5	NC	B/L ground-glass shadows	CMV (IgM)	Leuconostoc garlicum**	229	4.519	Noninfection	DNA	Completely covered	IMI-CIS, LZD, FOS	IMI-CIS, LZD, FOS	No	Relieved	3.04	2.71	0.12	29	38	0.379
							Enterococcus faecium**	41	1.646
P 7/male/7	AML/ allo-HSCT	Fever, cough, expectoration	4	NC	B/L high-density shadows	CMV (IgM)	Human polyomavirus 3	2422	99.52	Viral co-infection	DNA	Completely covered	IMI-CIS, TEI, FOS	IMI-CIS, TEI, FOS	No	Relieved	1.59	1.02	0.06	85	29.78	1.66
							Cytomegalovirus	630	0.25
							Streptococcus pneumoniae**	129	0.093
P 8/male/6	AML/ allo-HSCT	Cough, expectoration	3	None	B/L high-density shadows	MP (IgM)	Haemophilus influenzae	1494	71.33	Bacterial infection	DNA	Completely covered	AZI	AZI	No	Relieved	5.78	1.97	3.08	116	2.1	0.2
							Streptococcus pneumoniae**	390	25.622
P 9/male/8	AML/ allo-HSCT	Fever, cough, expectoration	10	NC	B/L high-density shadows	Negative	Human polyomavirus 3	190	93.95	Viral infection	DNA	No	CEP-SUL	CEP-SUL, GCV, IVIG	Yes	Relieved	0.88	0.86	0.09	66	196	19.56
							Streptococcus pneumoniae**	61	5.961
P 10/male/7	AA/ allo-HSCT	Cough, expectoration	5	NC	B/L high-density shadows	Negative	Moraxella catarrhalis	6220	40.01	Bacterial-viral co-infection	DNA+RNA	Partly covered	CEP-SUL	AZI, IFN-α	Yes	Relieved	7.37	3.04	3.27	308	1.06	0.2
							Rhinovirus A	288	98
P 11/male/8	AA/ allo-HSCT	Fever, cough, expectoration	3	NC	B/L nodules	Negative	Human metapneumovirus	2347	99.96	Viral infection	DNA+RNA	No	IMI-CIS, TEI	IMI-CIS, TEI, RIBV, IFN-α,IVIG	Yes	Relieved	0.88	0.78	0.05	36	122.94	0.2
P 12/female/2	AML	Fever, cough	8	FM	B/L high-density shadows	Negative	None	/	/	Noninfection	DNA+RNA	/	VANC	VANC	No	Relieved	0.13	0.02	0.08	15	116.26	22.6
P 13/male/12	AA/ allo-HSCT	Fever, cough	7	NC	B/L nodules	Negative	Human polyomavirus 3	4	72.3	Viral infection	DNA+RNA	No	MER, TEI, VORI	MER, TEI, VORI, IVIG, IFN-α	Yes	Relieved	14.64	7.58	1.63	277	31.52	0.2
P 14/female/6	AA/ allo-HSCT	Fever, cough, wheeze	16	None	B/L ground-glass and high-density shadows	MP (IgM)	Mycoplasma pneumoniae**	641	1.81	MP infection	DNA+RNA	No	VANC, IMI-CIS, VORI, IVIG	AZI, IMI-CIS, VORI	Yes	Relieved	3.12	0.08	2.96	52	52.5	3.4
P 15/male/7	ALL	Left chest pain, cough, fever	3	NC	B/L high-density shadows and pleural effusion	Negative	Aspergillus flavus	7	80.4	Fungal-viral co-infection	DNA	Completely covered	VANC,CEP-SUL, VORI, IFN-α	CEP-SUL, VORI, IFN-α	Yes	Relieved	7.53	6.08	0.84	566	49.3	0.209
							Human betaherpesvirus 7	5	100
							Staphylococcus saccharolyticus**	5	21.4
P 16/female/6	ALL	Fever, cough, expectoration	12	NC	B/L high-density shadows	Negative	Cytomegalovirus	458	100	Viral infection	DNA+RNA	No	IMI-CIS,VANC, POSA	CEP-SUL, FOS	Yes	Relieved	0.27	0.06	0.16	25	112.23	9.28
P 17/male/3	ALL/ allo-HSCT	Dyspea	4	MV	B/L high-density shadows	CMV (IgM )	Cytomegalovirus	57	94.6	Viral infection	DNA+RNA	Completely covered	MER,VANC, FOS, VORI	FOS, CEP-SUL	Yes	Relieved	3.59	2.39	0.75	328	17.52	0.2
P 18/male/12	ALL	Fever, cough, blood-stained sputum	3	FM	B/L small nodules and cavitation	Negative	Lactobacillus rhamnosus**	154	2.44	Viral infection	DNA+RNA	No	MER, VORI	CEP-SUL, ACV, IFN-α	Yes	Relieved	0.36	0.15	0.17	32	30.15	0.22
							Human polyomavirus 3	143	84.12
P 19/male/11	AML/ allo-HSCT	Cough	4	None	B/L high-density shadows and consolidation	Negative	Enterococcus faecalis	52	83.15	Bacterial infection	DNA	Completely covered	CEP-SUL, VORI	CEP-SUL	Yes	Relieved	6.7	5.8	0.56	279	0.81	0.22
							Klebsiella pneumoniae**	21	7.612
P 20/male/11	AML/ allo-HSCT	Fever, cough	5	NC	B/L high-density shadows	Negative	Streptococcus pneumoniae	105	34.94	Bacterial co- infection	DNA	Completely covered	CEP-SUL, AZI, GCV, VORI	AZI, AMC	Yes	Relieved	3.86	2.71	0.76	341	108.18	0.2
							Staphylococcus aureus	90	31.37
P 21/male/13	AA/ allo-HSCT	Fever, cough, expectoration	3	None	B/L high-density shadows	Negative	Staphylococcus aureus	47	39.5	Bacterial-viral co-infection	DNA	Completely covered	AMC, IFN-α	AMC, IFN-α	No	Relieved	2.28	1.33	0.78	102	42.84	0.2
							Torque teno virus	140	63.3
P 22/male/1	AML/ allo-HSCT	Expectoration	4	None	B/L high-density shadows	Negative	Human betaherpesvirus 6B	448	79.59	Fungal-viral co-infection	DNA+RNA	Partly covered	IMI-CIS, MOX, SMZ-TMP	SMZ-TMP, CAS, FOS	Yes	Relieved	1.5	1.16	0.12	87	0.5	0.2
							Pneumocystis jirovecii	471	99.81
							Neisseria meningitidis**	196	6.18
							Streptococcus pneumoniae**	23	0.72
P 23/female/2	ALL	Fever, cough	3	MV	B/L high density shadows and pleural effusion	Swear: fungal hypha; G test (+), GM test (+)	Aspergillus fumigatus*	13	47.636	Bacterial-fungal-viral co-infection	DNA+RNA	Completely covered	MER, VORI, L-AmB, IFN-α	MER, VORI, L-AmB, IFN-α	No	Relieved	12.19	7.78	3.8	225	99.18	11.12
							Aspergillus flavus*	5	47.636
							Burkholderia multivorans	29	31.304
							Human parainfluenza 3 virus	786	98.966
P 24/male/13	CML/allo HSCT	Chest pain, cough, fever	3	MV	B/L high-density shadows	Negative	None	/	/	Noninfection	DNA+RNA	/	SMZ-TMP, CAS	SMZ-TMP, CAS	No	Relieved	6.32	4.28	1.32	255	35.2	0.476
P 25/male/1	AA/allo-HSCT	Fever, cough	7	FM	B/L high density shadows and RL consolidation	CMV (IgM)	Cytomegalovirus	625	10.29	Viral infection	DNA	Completely covered	GCV, FOS, MER	GCV, FOS, IFN-α	Yes	Relieved	6.66	6.03	0.17	53	102.46	0.2
							Human mastadenovirus D**	9	0.99
P 26/male/2	ALL	Fever, cough, expectoration	10	NC	B/L high density shadows	Negative	Human parainfluenza 3 virus	111142	99.99	Bacterial-viral co-infection	DNA+RNA	Completely covered	AZI, GCV, IFN-α	AZI, GCV, IFN-α	No	Relieved	0.18	0.05	0.09	54	8.45	1.2
							Streptococcus pneumoniae	111	47.84
P 27/male/1	AML	Fever	15	None	B/L high density shadows	Negative	Aspergillus flavus	3	50	Fungal infection	DNA	Completely covered	IMI-CIS, TEI, L-AmB	L-AmB	Yes	Relieved	0.13	0.01	0.1	91	11.32	0.2
P 28/male/3	ALL	Fever, cough	10	NC	RL high density shadows	Negative	Streptococcus pneumoniae	215	47.23	Bacterial infection	DNA	Completely covered	MOX, VANC	VANC	Yes	Relieved	1.77	0.12	1.64	67	151.76	4.56
P 29/male/7	AML	Fever	14	None	B/L high density shadows and consolidation	Negative	Aspergillus fumigatus	6	34.44	Fungal infection	DNA	No	IMI-CIS, VANC	VORI	Yes	Relieved	0.58	0.01	0.55	21	91.85	0.2
P 30/male/13	ALL	Fever, cough, expectoration	16	NC	B/L small nodules	Negative	Aspergillus fumigatus	17	53.93	Fungal infection	DNA	Completely covered	MER, VANC, VORI	VORI	Yes	Relieved	0.53	0.22	0.28	99	146.16	0.2
P 31/female/6	AML	Fever	4	None	B/L small nodules and RL cavitation	Negative	Pneumocystis jirovecii	24	100	Fungal infection	DNA	No	TEI, MER, VORI	SMZ-TMP, CAS	Yes	Relieved	0.4	0.02	0.37	55	112.3	0.2
P 32/female/4	ALL	Fever	5	None	B/L small nodules	Negative	Aspergillus fumigatus	18	66.12	Fungal infection	DNA	Completely covered	TEI, MOX, VORI	TEI, MOX, VORI	No	Relieved	2.87	0.16	2.6	19	18.79	2.8
							Enterococcus faecium**	20	23.83
P 33/female/3	ALL	Fever, cough, expectoration	3	MV	B/L small ndules and cavitation	culture: Staphylococcus haemolyticus; swear: fungal hypha; BALF G test (+); GM test (+)	Staphylococcus haemolyticus	28599	74.86	Bacterial-fungal co-infection	DNA	Completely covered	VANC, TEI, CAS	VANC, TEI, CAS	No	Relieved	1.53	0.62	0.87	20	150.1	30.2
							Aspergillus flavus	62	32.187
P 34/male/7	AA/allo-HSCT	Cough, expectoration	10	NC	B/L ground-glass shadows and pleural effusion	EBV (IgM)	Enterococcus faecium**	79	0.04	Viral infection	DNA	Completely covered	IMI-CIS, TEI, FOS	IMI-CIS, TEI, FOS	No	Relieved	3.87	3.28	0.43	53	36.47	1.03
							Epstein-Barr virus	1550	78.7
P 35/male/6	ALL/allo-HSCT	Dyspea, fever	9	MV	B/L small nodules, cavitation, and glass-ground and high density shadows	culture: Elizabethkingia meningospetica	None	/	/	Noninfection	DNA	Completely covered	TGC, CEP-SUL, VORI	TGC, CEP-SUL, VORI	No	Died (of heart failure)	6.43	6.62	0.07	25	17.9	2.27
P 36/male/7	ALL	Fever, cough, expectoration	3	MV	B/L high density shadows and pleural effusion	Negative	Cytomegalovirus	22044	99.89	Viral infection	DNA	No	VANC, MER, VORI	GCV, IVIG	Yes	Died	2.75	1.42	0.55	197	6.11	0.2
P 37/female/6	ALL	Fever, cough, expectoration	7	NC	B/L high density shadows	Negative	Streptococcus pneumoniae**	72	19.23	Noninfection	DNA	/	VANC	VANC	No	Relieved	0.94	0.62	0.07	67	183.4	22.97
P 38/male/16	AML	Fever	4	NC	B/L high density shadows	Negative	Klebsiella pneumoniae**	543	14.76	Fungal infection	DNA+RNA	Completely covered	TEI, MER, , SMZ-TMP	CEP-SUL, SMZ-TMP	Yes	Relieved	1.6	1.53	0.05	211	101	4.62
							Pneumocystis jirovecii	75	30.83
P 39/male/12	AA/ allo-HSCT	Fever, cough	6	NC	B/L small nodules	Negative	Klebsiella pneumoniae**	1405	3.321	Bacterial infection	DNA	Completely covered	IMI-CIS	IMI-CIS	No	Relieved	3.92	3.2	0.44	45	30.19	0.2
							Enterococcus faecium	3640	31.72
P 40/female/16	ALL	Fever	10	NC	B/L high density shadows and samll nodules	Negative	Pneumocystis jirovecii	62	97.84	Fungal infection	DNA+RNA	Completely covered	MER, VANC, SMZ-TMP	SMZ-TMP	Yes	Relieved	2.54	1.67	0.7	32	64.3	1.14
P 41/male/12	AA/allo-HSCT	Fever, cough	4	None	B/L high density shadows	Negative	None	/	/	Noninfection	DNA	/	MER,VANC	MER, VANC	No	Relieved	11.32	10.55	0.36	240	20.95	0.2
P 42/male/5	ALL	Fever, cough, expectoration, right chest pain	3	NC	B/L high density shadows and pleural effusion	culture: Escherichia coli	Escherichia coli	1716	14.27	Bacterial-viral co-infection	DNA	Partly covered	PMB, CEP-SUL，CAS, VORI	PMB, FOS	Yes	Relieved	8.55	6.03	1.27	126	132.4	0.31
							Epstein-Barr virus	24019	98
							Cytomegalovirus	3366	98
P 43/male/13	AML	Fever, cough	16	None	B/L small nodules	Negative	Lactobacillus rhamnosus**	302	0.27	Noninfection	DNA	/	IMI-CIS, VANC	IMI-CIS, VANC	No	Relieved	4.57	3.93	0.58	13	137.28	0.2
							Clavispora_lusitaniae**	11	27.85
P 44/male/4	MDS/allo-HSCT	Fever, cough	7	None	B/L high density shadows and LL pleural effusion	Negative	Streptococcus pneumoniae	84	43.86	Bacterial infection	DNA	Completely covered	AZI	AZI	No	Relieved	8.6	4.38	3.32	353	50.39	0.36
P 45/female/5	ALL	Fever, cough	8	NC	B/L high density shadows	Negative	Streptococcus pneumoniae	252	58.17	Bacterial infection	DNA	Completely covered	VANC, VORI	VANC, VORI	No	Relieved	2.07	1.24	0.78	45	45.28	0.3
P 46/male/15	ALL	Fever, cough	4	MV	B/L high density shadows and pleural effusion	EBV (IgM); CMV (IgM)	Epstein-Barr virus	26560	100	Fungal-viral co-infection	DNA+RNA	Completely covered	CEP-SUL, FOS, SMZ-TMP	CEP-SUL, FOS, SMZ-TMP	No	Died	2.78	1.32	0.97	34	123.4	0.32
							Cytomegalovirus	2736	100
							Human herpesvirus 6B	999	100
							Pneumocystis jirovecii	9873	93.96
P 47/female/2	ALL	Fever	3	FM	B/L high density shadows	Negative	Aspergillus fumigatus	173	90.35	Fungal infection	DNA+RNA	No	CEP-SUL	VORI	Yes	Relieved	15.2	13.64	0.91	441	52.8	5.73
P 48/female/4	ALL	Fever, cough	7	FM	B/L high density shadows	RSV (IgM); culture: Escherichia coli	Respiratory syncytial virus	36391	99.97	Bacterial-fungal-viral co-infection	DNA+RNA	Partly covered	AMC, IFN-α	AMC, IFN-α, CAS, VORI	Yes	Relieved	3.5	0.53	2.85	495	0.68	0.057
							Escherichia coli	154	0.1
							Aspergillus fumigatus	932	85.41
							Pneumocystis jirovecii**	43	9.12
P 49/male/1	AML	Fever, cough	9	FM	RL high density shadows	CMV (IgM); RSV (IgM)	Cytomegalovirus	22612	100	Bacterial-viral co-infection	DNA+RNA	Completely covered	MER, IFN-α, GCV	MER, GCV, IFN-α	No	Relieved	5.9	3.98	1.78	563	171.77	16.67
							Haemophilus influenzae	1027	89.59
							Respiratory syncytial virus	18959	99.73
P 50/male/1	ALL	Cough	5	FM	B/L high density shadows	RSV (IgM)	Respiratory syncytial virus	28816	99.99	Viral co-infection	DNA+RNA	Partly covered	CEP-SUL, IFN-α	GCV, IFN-α, IVIG	Yes	Relieved	14.5	8.4	5.33	280	38.01	1.36
							Cytomegalovirus	65	100
P 51/male/2	AA/allo-HSCT	Cough, wheeze	4	NC	B/L high density shadows	Negative	Streptococcus mitis**	428	10.53	Fungal infection	DNA	Completely covered	CEP-SUL, VORI	CEP-SUL, VORI	No	Relieved	3.55	1.46	0.41	317	1.04	0.043
							Streptococcus peroris**	750	18.44
							Aspergillus niger*	49	1.21
P 52/male/3	ALL	Fever, cough, expectoration	3	MV	B/L high density shadows and samll nodules	Negative	Pneumocystis jirovecii	227817	100	Fungal infection	DNA+RNA	Completely covered	CEP-SUL, VORI, SMZ-TMP	CEP-SUL, SMZ-TMP	Yes	Relieved	0.57	0.12	0.39	29	25.8	0.2
P 53/female/1	AML	Fever, cough, expectoration	15	NC	B/L high density shadows	MP (IgM)	Mycoplasma pneumoniae	23596	65.028	MP infection	DNA	Completely covered	AZI, IMI-CIS	AZI, IMI-CIS	No	Relieved	1.58	0.52	0.97	34	56.5	0.22
							Rhinovirus A**	933	5.048
P 54/male/1	AML	Fever	12	FM	B/L high density shadows	culture: Acinetobacter baumannii	Acinetobacter baumannii	220	66.26	Bacterial infection	DNA+RNA	Completely covered	MER,CEP-SUL	MER,CEP-SUL	No	Relieved	2.41	1.47	0.86	51	108	16
							Ralstonia mannitolilytica**	128	26.107
P 55/female/6	ALL	Fever, cough, expectoration	3	None	B/L high-density shadows	Negative	Haemophilus influenzae	27524	65.89	Bacterial infection	DNA	Completely covered	CEP-SUL	CEP-SUL	No	Relieved	2.62	1.44	0.82	190	105.11	0.47
BALF: Bronchoalveolar lavage fluid; ALL: Acute lymphoblastic leukemia; AML: Acute myelogenous leukemia; allo-HSCT: hematopoietic stem cell transplantation; CML: chronic myelocytic leukemia; B/L: both lung; LL: left lung; RL: right lung; FM: face mask; NC: nasal catheter; MV: mechanical ventilation; EBV: Epstein-Barr virus; RSV: Respiratory syncytial virus; CMV: Cytomegalovirus; MP: Mycoplasma pne…
